# Supplementary material for: Severe acute respiratory Syndrome-Coronavirus-2: Can it be detected in the retina?
Source: PLoS One. 2021 May 13;16(5):e0251682. doi: 10.1371/journal.pone.0251682 (PMC8118466; doi:10.1371/journal.pone.0251682)
Supplement: S4 File — (XLSX) [file pone.0251682.s004.xlsx]

## Sheet: Tabelle1
1	Retina
2	Vitreous
R		1	2			Int Con/ EAV		1	2			S-Gene PosControl	E-Gene PosControl		L		1	2			Int Con/ EAV		1	2			S-Gene PosControl	E-Gene PosControl
ID1		87.31	0.22									27.88	28.27		ID1		20.73	2.11									27.88	28.27
ID2		64.19	1.01					32.51	29.35			27.85			ID2		66.07	2.84					29.62	29.03			27.85
ID3		195.99	61.68					29.5	28.41				27.76		ID3		163.96	1.66					29.53	29.82				27.76
ID4		128.66							30.09				28.75		ID4		130.97						31.4					28.75
ID5		397.25	4					29.85	29.94				29.93		ID5		299.97	58.67					29.86	26.09				29.93
MW		174.68	16.7275			MW		30.62	29.4475			27.865	28.6775		MW		136.34	16.32			MW		30.1025	28.3133			27.865	28.6775
SD		134.118	30.0125			SD		1.64612	0.761856			0.0212132	0.927699		SD		107.086	28.2375			SD		0.876142	1.96556			0.0212132	0.927699
